# Supplementary material for: Neural circuitry of social learning in Drosophila requires multiple inputs to facilitate inter-species communication
Source: Commun Biol. 2019 Aug 13;2:309. doi: 10.1038/s42003-019-0557-5 (PMC6692349; doi:10.1038/s42003-019-0557-5)
Supplement: Supplementary file 9 — Supplementary Data 1 [file 42003_2019_557_MOESM9_ESM.xlsx]

## Sheet: Figure 1 C
naïve
time:	day 0		day 1
treatment:	acute exposure		social learning	student unexposed	teacher unexposed		student exposed	teacher exposed
vial #	teacher only	teacher + Lh14	UNEXPOSED	student eggs	teacher eggs	EXPOSED	student eggs	teacher eggs
1	239	62		378	89		176	7
2	217	66		301	122		141	9
3	276	12		295	82		184	6
4	216	69		287	116		212	29
5	174	34		308	92		239	7
6	277	9		329	121		182	2
7	319	19		346	98		153	14
8	254	56		257	78		102	39
9	224	24		283	53		201	4
10	294	0		241	84		199	13
11	201	1		284	104		162	9
12	35	19		308	77		226	2
average	227.167	30.9167		301.417	93		181.417	11.75
stdev	73.4263	25.7733		37.1911	20.4495		38.2491	11.2422
SE	21.1964	7.44012		10.7361	5.90326		11.0416	3.24533
comparison	unexposed v exposed			unexposed teacher v exposed teacher			unexposed student v exposed student
p value:	5.79576e-07			8.72135e-10			9.16766e-08
trained
time:	day 0		day 1
treatment:	acute exposure		social learning	student unexposed	teacher unexposed		student exposed	teacher exposed
vial #	teacher only	teacher + Lh14	UNEXPOSED	student eggs	teacher eggs	EXPOSED	student eggs	teacher eggs
1	137	53		179	131		24	17
2	96	4		167	92		40	16
3	123	23		177	136		29	38
4	112	8		146	104		26	14
5	103	0		169	98		29	75
6	99	3		119	172		17	13
7	131	66		152	112		37	49
8	87	17		161	77		7	18
9	95	58		204	112		39	34
10	118	62		139	191		29	29
11	138	10		194	137		26	67
12	109	19		201	116		66	51
average	112.333	26.9167		167.333	123.167		30.75	35.0833
stdev	17.18	25.3106		25.7447	32.7632		14.423	21.3646
SE	4.95943	7.30655		7.43185	9.45791		4.16356	6.16743
comparison	unexposed v exposed			unexposed teacher v exposed teacher			unexposed student v exposed student
p value:	7.51225e-09			2.49909e-07			8.17682e-12

## Sheet: Figure 1 D
naïve
time:	day 0		day 1
treatment:	acute exposure		social learning	student unexposed	teacher unexposed		student exposed	teacher exposed
vial #	teacher only	teacher + Lh14	UNEXPOSED	student eggs	teacher eggs	EXPOSED	student eggs	teacher eggs
1	301	72		317	191		167	10
2	294	57		301	137		139	4
3	219	16		412	94		204	7
4	257	71		284	76		159	10
5	206	51		271	102		172	3
6	254	66		215	84		254	19
7	176	35		308	63		217	8
8	279	18		271	79		102	9
9	246	14		196	85		176	3
10	218	2		261	94		205	11
11	255	31		313	105		120	10
12	316	5		274	86		224	42
average	251.75	36.5		285.25	99.6667		178.25	11.3333
stdev	41.7789	25.9983		54.4662	34.129		44.7216	10.5859
SE	12.0605	7.50505		15.723	9.85219		12.91	3.05588
comparison	unexposed v exposed			unexposed teacher v exposed teacher			unexposed student v exposed student
p value:	7.63272e-12			9.98407e-07			3.16227e-05
trained
time:	day 0		day 1
treatment:	acute exposure		social learning	student unexposed	teacher unexposed		student exposed	teacher exposed
vial #	teacher only	teacher + Lh14	UNEXPOSED	student eggs	teacher eggs	EXPOSED	student eggs	teacher eggs
1	116	18		181	95		26	42
2	111	26		169	149		32	56
3	174	15		229	131		22	40
4	102	11		178	101		20	17
5	129	26		164	146		32	17
6	102	8		92	131		27	26
7	192	21		139	117		37	56
8	134	13		107	92		39	66
9	83	47		140	76		35	7
10	105	55		146	108		37	36
11	134	14		187	129		30	40
12	107	0		122	85		53	2
average	124.083	21.1667		154.5	113.333		32.5	33.75
stdev	31.4511	15.8104		38.0227	24.1033		8.81631	20.2849
SE	9.07916	4.56408		10.9762	6.95803		2.54505	5.85575
comparison	unexposed v exposed			unexposed teacher v exposed teacher			unexposed student v exposed student
p value:	2.01323e-08			1.63798e-08			1.31303e-07

## Sheet: Figure 2 E
naïve
time:	day 0		day 1
treatment:	acute exposure		social learning	student unexposed	teacher unexposed		student exposed	teacher exposed
vial #	teacher only	teacher + Lh14	UNEXPOSED	student eggs	teacher eggs	EXPOSED	student eggs	teacher eggs
1	167	52		63	65		25	32
2	82	13		45	81		29	6
3	133	8		53	89		35	3
4	124	5		34	87		38	12
5	159	0		73	98		34	5
6	95	21		52	94		30	26
7	106	24		52	77		43	19
8	114	19		46	79		51	19
9	81	4		87	109		28	13
10	113	17		61	84		34	5
11	86	13		84	85		40	11
12	137	24		68	149		31	9
average	116.417	16.6667		59.8333	91.4167		34.8333	13.3333
stdev	28.7258	13.6737		16.0161	21.2451		7.27178	9.03864
SE	8.29244	3.94725		4.62345	6.13294		2.09918	2.60923
comparison	unexposed v exposed			unexposed teacher v exposed teacher			unexposed student v exposed student
p value:	1.01788e-08			6.67013e-09			0.000171955
trained
time:	day 0		day 1
treatment:	acute exposure		social learning	student unexposed	teacher unexposed		student exposed	teacher exposed
vial #	teacher only	teacher + Lh14	UNEXPOSED	student eggs	teacher eggs	EXPOSED	student eggs	teacher eggs
1	92	19		55	93		35	14
2	141	7		64	106		42	1
3	69	5		58	89		51	19
4	152	20		55	102		36	17
5	85	2		61	81		29	15
6	103	8		83	99		35	13
7	115	6		71	64		25	9
8	127	3		59	58		56	3
9	109	27		83	61		48	10
10	106	10		58	72		32	8
11	131	29		57	156		40	13
12	113	23		68	134		35	17
average	111.917	13.25		64.3333	92.9167		38.6667	11.5833
stdev	23.6276	9.72462		10.0121	29.5833		9.16846	5.58339
SE	6.82071	2.80726		2.89025	8.53998		2.64671	1.61179
comparison	unexposed v exposed			unexposed teacher v exposed teacher			unexposed student v exposed student
p value:	1.33356e-09			8.41435e-07			1.43155e-06

## Sheet: Figure 2 F
naïve
time:	day 0		day 1
treatment:	acute exposure		social learning	student unexposed	teacher unexposed		student exposed	teacher exposed
vial #	teacher only	teacher + Lh14	UNEXPOSED	student eggs	teacher eggs	EXPOSED	student eggs	teacher eggs
1	68	25		121	96		57	24
2	74	23		102	58		71	15
3	71	13		136	99		88	13
4	88	8		75	101		42	27
5	64	19		112	84		62	24
6	101	4		96	79		85	4
7	107	2		110	85		97	25
8	61	39		89	51		61	2
9	86	19		104	99		99	10
10	113	44		171	112		85	14
11	174	13		219	87		82	15
12	106	4		142	74		60	3
average	92.75	17.75		123.083	85.4167		74.0833	14.6667
stdev	31.3314	13.4511		39.6976	17.9467		17.8043	8.88649
SE	9.04461	3.883		11.4597	5.18076		5.13965	2.56531
comparison	unexposed v exposed			unexposed teacher v exposed teacher			unexposed student v exposed student
p value:	1.61277e-06			1.44873e-09			0.00137706
trained
time:	day 0		day 1
treatment:	acute exposure		social learning	student unexposed	teacher unexposed		student exposed	teacher exposed
vial #	teacher only	teacher + Lh14	UNEXPOSED	student eggs	teacher eggs	EXPOSED	student eggs	teacher eggs
1	56	3		162	107		141	7
2	95	15		151	88		119	13
3	49	4		171	45		128	6
4	108	18		191	101		59	24
5	156	3		176	88		95	4
6	121	21		207	122		140	14
7	108	15		194	64		167	10
8	111	8		184	91		126	21
9	96	13		219	75		115	6
10	140	27		141	108		109	7
11	88	16		213	75		95	29
12	64	2		164	90		138	14
average	99.3333	12.0833		181.083	87.8333		119.333	12.9167
stdev	32.2472	8.08431		24.6741	21.0231		27.9393	7.99384
SE	9.30895	2.33374		7.1228	6.06884		8.06539	2.30762
comparison	unexposed v exposed			unexposed teacher v exposed teacher			unexposed student v exposed student
p value:	7.84045e-07			1.4159e-08			9.52469e-06

## Sheet: Figure 3 C
restrictive trained
time:	day 0		day 1
treatment:	acute exposure		social learning	student unexposed	teacher unexposed		student exposed	teacher exposed
vial #	teacher only	teacher + Lh14	UNEXPOSED	student eggs	teacher eggs	EXPOSED	student eggs	teacher eggs
1	86	11		121	143		13	21
2	95	13		106	167		9	25
3	67	6		103	172		10	45
4	81	9		114	139		9	22
5	77	5		93	159		3	13
6	96	37		67	142		6	52
7	85	14		101	182		10	76
8	74	9		65	124		11	21
9	52	10		94	161		8	26
10	103	8		89	193		33	20
11	127	8		101	173		39	17
12	91	4		114	107		24	15
average	86.1667	11.1667		97.3333	155.167		14.5833	29.4167
stdev	18.9345	8.66375		17.359	24.8919		11.261	18.759
SE	5.46592	2.50101		5.0111	7.18567		3.25078	5.41527
comparison	unexposed v exposed			unexposed teacher v exposed teacher			unexposed student v exposed student
p value:	1.83297e-09			6.28761e-12			2.45205e-11
permissive trained
time:	day 0		day 1
treatment:	acute exposure		social learning	student unexposed	teacher unexposed		student exposed	teacher exposed
vial #	teacher only	teacher + Lh14	UNEXPOSED	student eggs	teacher eggs	EXPOSED	student eggs	teacher eggs
1	113	3		78	178		8	39
2	74	8		99	114		13	17
3	83	11		86	138		15	48
4	70	2		74	141		5	10
5	124	10		105	177		8	17
6	75	16		76	138		22	28
7	68	8		84	129		15	20
8	108	14		79	107		11	29
9	87	13		52	142		15	24
10	135	3		71	175		11	29
11	102	11		88	194		10	38
12	167	10		78	136		19	16
average	100.5	9.08333		80.8333	147.417		12.6667	26.25
stdev	30.4616	4.50168		13.5501	27.3179		4.84924	11.1854
SE	8.79351	1.29952		3.91159	7.88599		1.39986	3.22895
comparison	unexposed v exposed			unexposed teacher v exposed teacher			unexposed student v exposed student
p value:	3.88005e-07			5.9892e-10			1.96873e-10

## Sheet: Figure 3 E
restrictive trained
time:	day 0		day 1
treatment:	acute exposure		social learning	student unexposed	teacher unexposed		student exposed	teacher exposed
vial #	teacher only	teacher + Lh14	UNEXPOSED	student eggs	teacher eggs	EXPOSED	student eggs	teacher eggs
1	39	28		158	26		89	20
2	94	46		134	55		92	8
3	158	4		104	98		60	27
4	103	7		124	75		52	7
5	186	21		78	79		144	10
6	161	41		106	87		68	12
7	197	1		129	92		58	3
8	259	9		107	101		64	4
9	164	4		113	85		81	15
10	178	0		107	80		39	5
11	286	28		92	109		98	9
12	279	57		102	99		64	5
average	175.333	20.5		112.833	82.1667		75.75	10.4167
stdev	74.8651	19.4819		20.9581	22.755		27.6903	7.16631
SE	21.6117	5.62395		6.05009	6.56879		7.99349	2.06874
comparison	unexposed v exposed			unexposed teacher v exposed teacher			unexposed student v exposed student
p value:	1.27964e-05			9.96968e-08			0.00137501
permissive trained
time:	day 0		day 1
treatment:	acute exposure		social learning	student unexposed	teacher unexposed		student exposed	teacher exposed
vial #	teacher only	teacher + Lh14	UNEXPOSED	student eggs	teacher eggs	EXPOSED	student eggs	teacher eggs
1	68	15		89	62		22	15
2	41	12		76	39		4	2
3	47	0		85	94		3	8
4	108	7		70	55		7	12
5	72	43		79	78		33	11
6	126	18		96	83		13	15
7	84	46		180	109		14	23
8	107	0		89	65		7	8
9	75	4		77	109		14	11
10	139	36		93	68		18	15
11	98	0		97	51		5	7
12	212	0		106	108		26	10
average	98.0833	15.0833		94.75	76.75		13.8333	11.4167
stdev	46.508	17.2914		28.7501	24.0988		9.46605	5.28219
SE	13.4257	4.9916		8.29944	6.95671		2.73261	1.52484
comparison	unexposed v exposed			unexposed teacher v exposed teacher			unexposed student v exposed student
p value:	4.66761e-05			8.71142e-07			3.50608e-07

## Sheet: Figure 3 G
restrictive trained
time:	day 0		day 1
treatment:	acute exposure		social learning	student unexposed	teacher unexposed		student exposed	teacher exposed
vial #	teacher only	teacher + Lh14	UNEXPOSED	student eggs	teacher eggs	EXPOSED	student eggs	teacher eggs
1	59	3		170	95		20	13
2	156	8		146	109		22	46
3	91	4		151	130		18	10
4	126	2		149	72		32	3
5	101	5		164	122		22	13
6	199	9		186	108		17	16
7	173	2		177	142		20	3
8	136	2		173	89		35	13
9	114	24		204	135		28	14
10	119	19		164	95		25	8
11	78	13		214	58		29	31
12	106	4		219	142		32	7
average	121.5	7.91667		176.417	108.083		25	14.75
stdev	39.9215	7.24203		24.7954	27.3312		6.0603	12.2706
SE	11.5243	2.09059		7.15781	7.88983		1.74946	3.54222
comparison	unexposed v exposed			unexposed teacher v exposed teacher			unexposed student v exposed student
p value:	6.02797e-07			1.52633e-08			6.7119e-11
permissive trained
time:	day 0		day 1
treatment:	acute exposure		social learning	student unexposed	teacher unexposed		student exposed	teacher exposed
vial #	teacher only	teacher + Lh14	UNEXPOSED	student eggs	teacher eggs	EXPOSED	student eggs	teacher eggs
1	92	3		179	103		13	17
2	99	19		142	91		32	15
3	65	6		147	85		37	21
4	116	21		191	101		32	11
5	78	1		172	65		39	16
6	142	12		214	126		53	18
7	81	13		183	92		37	5
8	158	3		147	84		42	7
9	107	6		118	98		38	23
10	117	4		180	73		42	6
11	192	2		192	104		22	11
12	140	0		177	109		30	9
average	115.583	7.5		170.167	94.25		34.75	13.25
stdev	36.936	7.07749		26.6453	16.4324		10.2259	5.95628
SE	10.6625	2.0431		7.69182	4.74362		2.95195	1.71943
comparison	unexposed v exposed			unexposed teacher v exposed teacher			unexposed student v exposed student
p value:	4.30681e-07			2.43858e-10			1.25832e-10

## Sheet: Figure 3 I
restrictive trained
time:	day 0		day 1
treatment:	acute exposure		social learning	student unexposed	teacher unexposed		student exposed	teacher exposed
vial #	teacher only	teacher + Lh14	UNEXPOSED	student eggs	teacher eggs	EXPOSED	student eggs	teacher eggs
1	101	3		59	62		40	18
2	93	7		110	138		57	21
3	206	20		88	130		140	16
4	145	7		171	106		94	8
5	45	9		108	124		56	15
6	92	2		93	102		82	7
7	76	14		103	71		84	6
8	104	16		112	86		45	11
9	92	7		128	89		70	29
10	141	41		99	91		72	11
11	164	8		101	87		56	9
12	153	37		112	91		48	8
average	117.667	14.25		107	98.0833		70.3333	13.25
stdev	44.6162	12.6859		26.2401	23.059		27.6153	6.85068
SE	12.8796	3.6621		7.57488	6.65657		7.97186	1.97762
comparison	unexposed v exposed			unexposed teacher v exposed teacher			unexposed student v exposed student
p value:	3.67118e-06			1.79235e-08			0.00301443
permissive trained
time:	day 0		day 1
treatment:	acute exposure		social learning	student unexposed	teacher unexposed		student exposed	teacher exposed
vial #	teacher only	teacher + Lh14	UNEXPOSED	student eggs	teacher eggs	EXPOSED	student eggs	teacher eggs
1	107	15		240	92		45	11
2	81	6		196	49		61	13
3	78	12		218	69		54	5
4	113	13		91	86		41	6
5	149	9		185	52		56	10
6	123	2		210	94		40	10
7	131	13		143	72		13	10
8	126	39		151	83		55	3
9	128	34		173	95		58	6
10	113	0		219	152		31	2
11	210	11		167	77		45	16
12	158	0		181	56		64	9
average	126.417	12.8333		181.167	81.4167		46.9167	8.41667
stdev	35.2561	12.2462		40.5414	27.444		14.4754	4.12219
SE	10.1776	3.53518		11.7033	7.92241		4.17869	1.18997
comparison	unexposed v exposed			unexposed teacher v exposed teacher			unexposed student v exposed student
p value:	6.29843e-08			1.3382e-06			4.21525e-08

## Sheet: Figure 4 C
restrictive trained
time:	day 0		day 1
treatment:	acute exposure		social learning	student unexposed	teacher unexposed		student exposed	teacher exposed
vial #	teacher only	teacher + Lh14	UNEXPOSED	student eggs	teacher eggs	EXPOSED	student eggs	teacher eggs
1	121	51		93	109		57	13
2	166	18		99	148		50	9
3	103	17		85	141		82	14
4	141	8		113	102		69	0
5	134	19		103	158		74	21
6	213	84		141	65		77	0
7	201	18		82	95		45	27
8	145	5		108	118		61	9
9	171	11		121	110		53	29
10	207	10		126	57		177	16
11	179	9		109	104		80	80
12	163	142		145	127		89	36
average	162	32.6667		110.417	111.167		76.1667	21.1667
stdev	34.6541	41.2362		20.0973	30.4596		34.6773	21.561
SE	10.0038	11.9039		5.80159	8.79293		10.0105	6.22414
comparison	unexposed v exposed			unexposed teacher v exposed teacher			unexposed student v exposed student
p value:	3.84383e-08			6.37398e-08			0.00851274
permissive trained
time:	day 0		day 1
treatment:	acute exposure		social learning	student unexposed	teacher unexposed		student exposed	teacher exposed
vial #	teacher only	teacher + Lh14	UNEXPOSED	student eggs	teacher eggs	EXPOSED	student eggs	teacher eggs
1	75	28		99	151		21	42
2	99	45		115	106		23	22
3	128	11		137	169		13	19
4	106	9		145	122		38	15
5	131	16		101	84		37	46
6	121	6		92	122		19	5
7	95	22		105	108		49	2
8	86	13		107	79		9	26
9	43	29		113	49		8	39
10	126	11		117	81		68	18
11	139	10		129	42		22	34
12	105	75		135	81		22	40
average	104.5	22.9167		116.25	99.5		27.4167	25.6667
stdev	27.464	19.8653		16.826	37.9126		17.6607	14.6184
SE	7.92818	5.73461		4.85724	10.9444		5.09821	4.21996
comparison	unexposed v exposed			unexposed teacher v exposed teacher			unexposed student v exposed student
p value:	6.0327e-08			1.84918e-05			1.5626e-11

## Sheet: Figure 4 E
restrictive trained
time:	day 0		day 1
treatment:	acute exposure		social learning	student unexposed	teacher unexposed		student exposed	teacher exposed
vial #	teacher only	teacher + Lh14	UNEXPOSED	student eggs	teacher eggs	EXPOSED	student eggs	teacher eggs
1	58	10		78	49		48	12
2	64	29		87	34		35	20
3	104	4		99	52		32	8
4	53	3		94	65		51	19
5	97	3		79	101		51	5
6	74	9		86	109		83	4
7	59	36		101	94		44	18
8	84	12		64	42		59	22
9	95	10		88	49		50	11
10	46	8		95	41		36	4
11	34	6		117	94		89	11
12	126	47		78	50		95	9
average	74.5	14.75		88.8333	65		56.0833	11.9167
stdev	27.0975	14.4419		13.7168	26.7752		21.4453	6.41672
SE	7.82236	4.16901		3.95971	7.72932		6.19073	1.85235
comparison	unexposed v exposed			unexposed teacher v exposed teacher			unexposed student v exposed student
p value:	3.69698e-06			2.03658e-05			0.000279902
permissive trained
time:	day 0		day 1
treatment:	acute exposure		social learning	student unexposed	teacher unexposed		student exposed	teacher exposed
vial #	teacher only	teacher + Lh14	UNEXPOSED	student eggs	teacher eggs	EXPOSED	student eggs	teacher eggs
1	147	29		56	82		10	18
2	229	24		61	58		13	24
3	91	15		79	47		3	15
4	184	53		41	48		7	12
5	159	14		95	107		7	2
6	204	7		75	85		13	4
7	228	25		59	42		26	19
8	168	23		51	38		3	6
9	81	15		65	62		4	8
10	103	11		79	58		10	6
11	147	5		56	62		14	5
12	136	9		67	48		13	11
average	156.417	19.1667		65.3333	61.4167		10.25	10.8333
stdev	49.5185	13.1207		14.7114	20.3937		6.3978	6.89971
SE	14.2948	3.78761		4.24681	5.88714		1.84689	1.99178
comparison	unexposed v exposed			unexposed teacher v exposed teacher			unexposed student v exposed student
p value:	5.65904e-07			1.44517e-06			4.81501e-09

[truncated: 47 more sheets: Figure 4 G, Figure 4 I, S Figure 1 A, S Figure 1 B, S Figure 2 C, S Figure 2 D, S Figure 3 C, S Figure 3 D, S Figure 4 C, S Figure 4 D, S Figure 5 C, S Figure 5 D, S Figure 6 C, S Figure 6 D, S Figure 7 C, S Figure 7 D, S Figure 8 C, S Figure 8 D, S Figure 9 C, S Figure 9 D …]
